# Supplementary material for: The Systems of Naringenin with Solubilizers Expand Its Capability to Prevent Neurodegenerative Diseases
Source: Int J Mol Sci. 2022 Jan 11;23(2):755. doi: 10.3390/ijms23020755 (PMC8775867; doi:10.3390/ijms23020755)
Supplement: Supplementary file 1 [file ijms-23-00755-s001.zip]

Archive with 1 entries (1 files):
- ijms-1518147-supplementary.pdf
